# Supplementary material for: Effects of Ascorbic Acid on Apoptosis, Metabolism, and Muscle Quality in Ammonia-Stressed Rainbow Trout (Oncorhynchus mykiss)
Source: Foods. 2026 Jun 30;15(13):2316. doi: 10.3390/foods15132316 (PMC13361369; doi:10.3390/foods15132316)
Supplement: Supplementary file 1 [file foods-15-02316-s001.zip]

Archive with 1 entries (1 files):
- foods-4389287-supplementary.pdf
